# Supplementary material for: Comparative analysis of the efficacy of single-port versus traditional multi-port laparoscopic surgery for ovarian cysts : a retrospective cohort study
Source: PeerJ. 2026 Mar 20;14:e20915. doi: 10.7717/peerj.20915 (PMC13007633; doi:10.7717/peerj.20915)
Supplement: Supplemental Information 1 [file peerj-14-20915-s001.xlsx]

## Sheet: Sheet1
Group	Age	BMI	Tumor diameter (cm)	Pathology type	Operation time(min)	Intraoperative bleeding(ml)	VAS score at 24 h after surgery	Time to the first exhaust after surgery(h)	Time to the first ambulation after surgery(h)	Postoperative hospital stay(day)	CRP	IL6	Procalcitonin	PreoperativeAMH	Postoperative 1 monthAMH	Three months after surgeryAMH	Subjective satisfaction with scars (not satisfied, 2 satisfied, 3 very satisfied, full Intent = Very satisfied rate + Satisfaction rate	Total inpatient costs (yuan)	The incidence of postoperative shoulder pain (1 To have, 0 For no)	Total satisfaction
Single-port	48	26.8	6.7	1	89.8	30	3	23	12	3.5	19.2	23.39	0.06	3.7	3.54	4.37	3	17228	1	1
Single-port	32	26.9	7.2	2	110.9	4	3	12	13	5	20.85	23.55	0.08	3.13	3.26	3.63	2	14629	1	1
Single-port	31	28.9	9.8	1	113.6	19	4	17	18	4.7	29.79	26.24	0.08	2.6	3.9	3.86	3	20761	0	1
Single-port	20	33.6	7.6	3	101.9	32	2	16	11	4.5	22.35	32.5	0.11	4.09	2.89	3.29	3	12775	1	1
Single-port	54	37.3	7.7	1	94.9	20	3	14	16	4.8	22.65	37.47	0.03	3.85	4.89	5.48	3	19472	0	1
Single-port	31	34.5	10	3	114.9	30	3	14	15	3.8	30.58	33.74	0.1	2.85	2.61	3.16	3	22092	1	1
Single-port	42	28.3	8.2	2	92	23	4	12	11	4.6	24.3	25.33	0.14	3.21	3.43	4.22	2	16037	1	1
Single-port	43	22.2	5.6	1	103.4	39	3	20	12	4.2	15.67	17.22	0.04	3.96	4.91	1.77	3	22130	1	1
Single-port	44	27.3	6.5	1	88.2	48	3	15	16	3.4	18.57	24.06	0.05	2.91	4.11	3.14	1	19160	1	0
Single-port	22	29.1	6.8	1	99.6	18	1	16	14	3.5	19.77	26.45	0.07	2.74	2.65	0.29	3	14318	1	1
Single-port	44	31.9	9.3	4	88	26	3	16	18	4.1	28.12	30.23	0.01	3.57	3.52	3.28	3	18914	1	1
Single-port	45	32.3	8	2	89.8	52	3	14	12	4.2	23.8	30.81	0.05	3.39	3.56	1.01	2	14224	1	1
Single-port	26	31.3	8.1	2	93.5	26	3	12	9	3.8	24	29.42	0.06	4.61	3.77	2.9	3	14849	0	1
Single-port	46	23.6	7.7	3	102.5	61	3	16	17	3.4	22.55	19.02	0.05	3.15	3.62	2.75	3	19647	1	1
Single-port	52	31.9	6.7	3	107	63	2	9	12	2.7	19.22	30.25	0.14	2.56	4.06	4.45	2	15063	1	1
Single-port	25	27.1	10	3	90	33	2	11	14	4.3	30.93	23.77	0.06	4.66	2.85	2.19	3	16718	0	1
Single-port	43	29.4	8.2	4	111	17	3	12	18	3.9	24.49	26.87	0.11	3.34	4.77	2.16	3	20545	1	1
Single-port	24	29	5	4	106.3	33	2	12	13	4.4	12.17	26.37	0.03	4.08	3.92	0.33	3	12386	1	1
Single-port	26	30.3	8.6	2	107.8	21	1	15	18	3	25.51	28.14	0.05	3.87	3.87	3.96	2	22658	1	1
Single-port	36	28.9	6.8	2	89.4	52	2	20	11	3.2	19.64	26.12	0.14	3.44	2.79	4.61	3	24296	1	1
Single-port	53	22.6	5.9	3	95.7	18	1	11	16	4	16.66	17.66	0.03	2.96	4.41	2.77	3	19061	1	1
Single-port	31	31.5	7.2	1	105.2	36	1	16	14	3.1	20.91	29.68	0.01	3.57	3.7	5.16	3	18355	0	1
Single-port	34	30.2	6	2	100.7	40	2	18	12	2.7	16.87	27.93	0.09	4.08	4.45	2.52	2	14987	1	1
Single-port	29	27.8	6.4	1	95.5	19	1	12	11	4.6	18.36	24.67	0.03	3.8	2.62	1.69	2	18608	0	1
Single-port	32	29.2	6.6	2	92.2	43	1	15	14	4.7	18.87	26.59	0.08	4.15	4.55	3.41	2	14967	1	1
Single-port	49	29.3	5	3	86.7	19	3	18	15	3.4	13.57	26.67	0.03	4.32	3.17	4.05	3	17864	1	1
Single-port	24	29.6	8.8	2	92.1	40	2	14	15	3.9	26.19	27.11	0.05	3.72	3.21	1	2	14290	1	1
Single-port	26	34.8	7.7	1	111.7	47	1	14	15	3.3	22.77	34.2	0.09	3.46	4.11	0.8	3	19699	0	1
Single-port	27	27.9	5.8	1	109.4	16	2	16	13	4.3	16.31	24.9	0.07	2.52	4.87	3.15	2	19343	1	1
Single-port	40	29.4	9.4	4	107.4	47	4	15	13	4	28.27	26.84	0.04	2.51	2.52	3.76	1	21366	1	0
Single-port	44	33.1	8.1	4	89.6	23	3	13	14	3.5	24.13	31.84	0.09	4.99	3.38	0.7	3	24077	1	1
Single-port	24	32.7	7.1	1	88.7	35	3	15	12	3.5	20.52	31.27	0.13	2.77	3.55	3.52	3	14437	0	1
Single-port	44	33	8.8	4	114.2	33	3	21	17	3.3	26.48	31.73	0.02	3.55	3.64	4.33	3	20351	0	1
Single-port	49	26.6	8.8	1	98.1	24	2	18	14	4.4	26.39	23.11	0.05	4.29	4.28	2.56	3	11573	0	1
Single-port	55	36.2	8.7	2	98.9	34	3	12	12	4.4	26.11	36.01	0.06	4.36	4.8	4.77	2	15130	1	1
Single-port	42	29	8.5	3	90	12	2	11	9	4.3	25.44	26.33	0.03	4.68	4.07	2.23	3	20275	1	1
Single-port	51	35.7	8.3	2	102.5	28	2	14	12	3.5	24.77	35.33	0	4.02	4.76	2.86	3	14100	0	1
Single-port	46	23.7	7.4	2	93.1	43	4	19	19	2.9	21.69	19.25	0.13	4.39	4.39	4.98	3	18075	1	1
Single-port	22	28.8	7	3	91.9	8	3	16	12	4.4	20.47	26.1	0.12	4.62	2.84	2.98	3	13505	1	1
Single-port	25	33.4	6.9	4	105.7	13	3	13	12	3.9	20.1	32.25	0	4.03	2.88	3.13	2	15449	1	1
Single-port	29	26.1	6.5	4	93.5	7	1	18	16	4	18.53	22.42	0.05	4.48	2.98	1.83	2	16658	1	1
Single-port	30	26	7.2	3	109.3	37	2	15	15	4.8	20.96	22.24	0.08	2.56	3.58	3.18	3	14562	1	1
Single-port	35	25.3	5.6	2	87.8	15	4	12	16	3.5	15.67	21.31	0.05	3.54	2.72	2.19	3	9672	1	1
Single-port	50	24.9	10	3	109.7	21	1	16	13	4.8	32.84	20.74	0.11	4.69	3.06	0.57	2	17699	1	1
Single-port	44	27.1	9.3	3	97.8	24	2	20	17	3.8	28.04	23.81	0.05	4.12	3.93	1.73	3	18549	1	1
Single-port	42	30	5.8	1	107.7	43	3	16	11	3.6	16.38	27.66	0.01	4.81	3.5	2.76	3	17309	1	1
Single-port	55	21.3	6.9	1	104.9	14	3	16	14	3.9	19.99	15.93	0.12	2.93	3.91	3.32	3	15015	1	1
Single-port	38	29.5	6.8	1	98.3	48	3	13	12	4.3	19.67	27.06	0.05	3.29	4.57	4.59	3	20109	1	1
Single-port	32	33.3	8.7	1	103.8	36	2	17	16	3.9	25.9	32.18	0.05	4.51	4.11	3.14	3	20759	0	1
Single-port	43	36.3	7.4	2	85	36	1	12	14	3.5	21.58	36.19	0.05	4.97	3.48	2.91	2	8103	1	1
Single-port	48	33.6	7.9	3	91.5	18	2	10	17	3.9	23.27	32.51	0.06	3.31	4.27	4.64	3	20932	0	1
Single-port	33	31.6	7.5	4	106.1	60	1	15	19	2.4	21.86	29.78	0.09	2.5	2.77	6.47	3	10282	1	1
Single-port	47	22.4	7.4	2	91.5	28	3	15	14	3.7	21.79	17.37	0.09	4.98	3.18	2.97	3	15544	1	1
Single-port	23	26.5	9.6	1	109.4	3	3	22	12	4.4	28.84	22.99	0.09	2.87	3.98	4.74	3	12740	1	1
Single-port	25	27.5	7.2	2	94.2	27	4	11	12	3.9	20.87	24.24	0.04	2.62	2.9	3.77	2	14497	1	1
Single-port	39	31.4	9.8	4	105.6	1	3	16	13	4.5	29.58	29.52	0.06	3.99	4.63	2.98	2	21637	0	1
Single-port	39	28.4	5.2	4	113	26	1	17	14	4.4	14.26	25.47	0	3.3	4.62	0.4	3	18768	1	1
Single-port	48	24.1	8.4	3	88.5	24	3	18	19	4.5	24.92	19.71	0.07	3.82	3.69	1.74	3	18619	1	1
Single-port	34	35	7.7	3	88.8	41	3	15	11	4.5	22.62	34.42	0.03	4.49	4.43	2.31	3	9187	1	1
Single-port	51	32.1	7.8	2	105.3	45	2	13	11	2.9	23.08	30.56	0.11	2.67	3.24	1.54	3	17528	0	1
Single-port	21	29.6	8.1	4	97.9	19	1	15	13	4.1	23.9	27.19	0.02	4.24	2.66	1.46	2	19114	1	1
Single-port	30	33.3	6.7	4	110	42	3	21	15	5.2	19.49	32.09	0.07	4.87	3.6	2.51	3	19965	1	1
Single-port	22	23.8	7	1	114.1	52	3	17	16	3.7	20.33	19.31	0.02	3.19	3.66	4.42	2	13238	0	1
Single-port	42	31.2	6	1	87.1	19	2	9	11	4.4	16.91	29.3	0.09	3.12	3.35	1.8	2	20246	1	1
Single-port	39	26.8	5.9	1	98.8	21	3	19	14	4.2	16.64	23.39	0.13	2.9	2.96	3.26	2	11691	1	1
Single-port	42	31.3	8	4	106	40	2	17	14	4.4	23.52	29.42	0.05	2.68	3.77	2.81	3	23184	1	1
Single-port	49	28.5	8.2	1	87.6	33	3	15	17	3.9	24.24	25.7	0.1	3.89	2.55	4.2	2	13879	1	1
Single-port	42	31.1	7.6	4	114.8	39	2	15	17	3.6	22.27	29.16	0	3.72	4.43	3.14	2	19613	1	1
Single-port	40	33.7	8.9	2	92.6	51	2	15	13	4.1	26.61	32.68	0.13	3.74	3.9	2.85	2	17973	0	1
Single-port	52	28.8	10	4	86.5	36	2	16	14	4.2	32.25	26.04	0.06	4.72	4.1	2.27	3	12907	0	1
Single-port	47	32.5	6.8	3	105.6	46	2	14	16	3.9	19.54	31.09	0.03	2.59	3.67	4.34	3	21004	1	1
Single-port	29	24.4	5	4	108.6	40	2	16	10	4.1	10.45	20.06	0.08	3.01	3.2	4.69	3	16930	1	1
Single-port	48	26.1	9	4	95.6	37	2	12	13	4.3	27.03	22.39	0.03	3.78	3.65	3.12	2	19809	1	1
Single-port	47	34.4	6.4	4	96	36	2	16	15	3.5	18.45	33.6	0.06	3.09	4.48	7.67	3	17608	0	1
Single-port	52	30.2	6.5	3	93.6	50	2	18	12	4.8	18.56	27.89	0.06	3.94	3.96	3.09	3	19993	0	1
Single-port	31	21.1	9	1	87.4	15	4	17	14	5.5	27.13	15.74	0.11	3.71	3.49	7.18	3	16887	0	1
Single-port	46	23.7	7.1	3	96	14	1	18	14	5	20.58	19.18	0.04	3.92	4.53	2.9	3	20897	1	1
Single-port	49	28	5.7	2	90.3	39	2	12	12	3.8	15.9	25	0.04	2.86	3.3	0.89	2	15516	1	1
Single-port	24	32	7.8	3	101.1	29	3	15	11	2.8	22.91	30.33	0.06	2.86	3.95	1.1	2	18741	0	1
Single-port	20	28.4	7.3	3	100.1	31	4	17	13	4.1	21.31	25.49	0.1	3.53	3.64	1.87	3	18196	1	1
Single-port	40	31.1	7.5	1	113.4	41	3	12	13	4.6	22.03	29.12	0.14	4.21	3.17	5.16	3	19902	1	1
Single-port	32	32.3	8.1	3	95.2	42	2	20	16	4.6	23.93	30.8	0.12	4.13	3.89	5.47	2	14530	1	1
Single-port	38	35	6.9	1	98.9	26	2	12	18	3.2	20.15	34.36	0.1	4.79	3.08	3.65	2	17459	1	1
Single-port	54	29	8.5	4	87.5	26	3	16	14	3.3	25.22	26.28	0.1	4.53	3.86	3.52	3	14680	1	1
Single-port	25	28.6	7.2	1	110.8	31	3	16	15	4.1	20.9	25.74	0.09	4.19	3.62	2.34	2	20140	1	1
Single-port	27	22.3	8	4	96.9	46	2	15	14	4.5	23.66	17.23	0.03	4.52	2.83	2.14	3	14473	1	1
Single-port	51	29.1	9.1	4	107.1	37	2	14	15	4.6	27.48	26.5	0.04	2.82	4.05	2.08	3	23160	1	1
Single-port	27	26.6	8.2	1	90.2	52	2	16	14	4.6	24.18	23.14	0.01	3.13	3.87	1.87	3	19706	0	1
Single-port	39	25.1	7	3	98.6	30	3	12	14	3.4	20.37	21.13	0.06	3.33	2.87	2.33	3	16757	1	1
Single-port	29	28.1	9.2	2	108.1	47	3	11	17	3.2	27.74	25.1	0.06	3.52	3.9	2.22	3	21231	1	1
Single-port	37	32.5	9	4	86.9	44	3	13	11	2.7	26.97	31.07	0.07	4.09	3.57	3.83	3	16497	1	1
Single-port	34	21.4	8.3	3	109.5	39	2	15	18	4.4	24.74	16.04	0.02	4.52	3.62	4.17	3	18873	1	1
Single-port	52	27.2	7.9	4	94	37	4	19	15	4.6	23.19	23.86	0.05	3.15	4.58	5.33	2	18745	1	1
Single-port	47	29.2	6.6	3	95.9	26	2	20	14	4.3	18.86	26.58	0.1	4.55	4.3	3.78	3	18359	1	1
Single-port	32	25.4	9.5	3	94.4	29	4	16	12	3.4	28.8	21.53	0.04	2.54	3.64	2.64	3	14619	1	1
Single-port	41	30	6.6	3	86.1	34	2	16	13	5.1	19	27.67	0.07	4.14	3.8	2.72	3	12220	1	1
Single-port	40	30.3	10	2	100.6	31	3	14	15	3.8	32.94	28.06	0.08	4.53	3.11	0.79	2	10641	1	1
Single-port	24	28.6	9.8	2	105.4	44	1	15	8	5.3	29.66	25.83	0.02	3.65	2.69	3.04	2	15134	1	1
Single-port	46	19.6	7.1	1	112.1	29	2	11	12	4.4	20.82	13.67	0.11	3.01	3.48	2	2	19312	1	1
Single-port	32	38.3	6	2	85.8	29	2	16	15	4.9	16.87	38.86	0.1	2.55	2.53	3.59	3	15931	1	1
Single-port	40	28	6.4	1	114.7	23	2	13	13	4.3	18.45	24.97	0.11	3.21	4.67	1.53	3	12395	1	1
Single-port	43	31.2	7.9	2	94.1	28	1	16	12	4	23.28	29.26	0.04	4.79	4.98	7.91	3	24716	1	1
Single-port	55	29.8	7.1	3	113.2	29	3	14	12	3.4	20.77	27.37	0	4.83	4.27	2	2	19382	1	1
Single-port	49	32.6	7	2	105.6	10	3	13	14	3.7	20.26	31.12	0.08	3.86	4.57	2.69	3	23946	1	1
Single-port	24	31.8	6.1	2	98.4	29	1	14	10	4	17.24	30.09	0.08	3.05	4.73	1.37	3	21256	0	1
Single-port	44	28	7.4	3	109.5	26	3	14	16	4.2	21.77	24.95	0.16	3.72	3.85	2.63	3	14566	0	1
Single-port	22	30.2	6.3	1	86.2	12	1	18	8	4	18.08	27.89	0.13	4.5	3.89	6.08	2	15297	1	1
Single-port	23	25.3	5	3	107.2	0	1	16	13	3.9	13.66	21.27	0.04	3.52	3.19	2.55	3	11524	1	1
Single-port	33	31.9	6.9	4	95.5	25	3	16	12	4.2	20.1	30.28	0.02	2.76	4.15	3.94	3	19523	1	1
Single-port	41	27	8.9	3	109.9	40	2	11	11	3.7	26.59	23.69	0.08	3.2	3.11	1.77	2	22762	1	1
Single-port	49	37.7	6.6	3	101.1	57	3	20	11	3.7	19.12	38.08	0.14	3.4	3.22	5.24	3	13432	1	1
Single-port	38	22.6	8.4	1	93.2	30	2	16	14	3.1	25.04	17.74	0.01	3.15	4.29	3.75	3	12399	1	1
Single-port	28	27	5.1	3	109	53	3	13	14	4.6	13.91	23.68	0.03	3.68	4.32	2.09	2	20045	0	1
Single-port	53	31.8	7.4	2	87.7	32	2	16	13	4.1	21.72	30.13	0.13	3.41	2.93	3.41	2	11246	0	1
Single-port	36	30.7	8.3	2	110	32	1	18	8	4	24.6	28.55	0.13	2.8	3.27	2.55	2	23855	1	1
Single-port	42	26.6	8	4	93.3	35	3	11	10	3.6	23.51	23.05	0.07	2.62	3.42	3.8	2	18906	1	1
Single-port	43	25.1	7.7	3	107.6	17	3	20	13	3.9	22.53	21.02	0.04	3.16	2.69	1.96	3	10519	1	1
Single-port	26	29.3	6.5	1	113.9	30	2	15	12	3.3	18.8	26.72	0.11	4.92	4.28	3.74	3	18109	0	1
Single-port	24	28.7	6.2	1	87.4	44	2	18	12	3.4	17.75	25.93	0.15	3.72	3.88	5.31	3	17193	1	1
Single-port	51	22.1	6	4	110.6	19	4	15	17	2.8	16.88	17.05	0.06	3.69	2.84	4.86	2	7755	1	1
Single-port	30	28.9	7.7	4	109.1	25	2	14	14	4.7	22.59	26.17	0.03	4.37	4.94	3.52	1	16654	1	0
Single-port	36	29.5	6.1	4	96.6	13	2	10	11	4.1	17.26	26.95	0.07	4.17	3.9	3.56	3	14654	1	1
Single-port	21	29.4	6.8	4	94.8	36	2	12	13	3.3	19.55	26.87	0.07	2.62	4.47	3.68	3	13554	1	1
Single-port	18	24.8	7.1	2	91.1	37	1	15	13	4.8	20.72	20.72	0.02	4.24	4.62	4.35	2	17683	0	1
Single-port	47	30.5	10	3	102.1	40	3	18	12	4.5	31.22	28.38	0.08	3.41	4.7	3.63	3	19928	1	1
Single-port	47	33.9	6.5	1	111.6	12	2	9	11	4.6	18.74	32.89	0.12	4.71	4.5	3.94	2	23141	1	1
Single-port	42	30.5	7.9	2	100.9	32	2	19	14	3.9	23.18	28.28	0.06	4.44	4.1	3.98	2	7154	0	1
Single-port	33	24.5	7.6	1	102.6	16	2	19	16	3.8	22.39	20.32	0.09	2.85	4.07	3.41	3	19535	1	1
Single-port	41	27.1	6.1	3	105	30	2	12	14	4	17.19	23.82	0.07	3.24	3.18	4.1	3	13315	1	1
Single-port	28	30	7.4	4	100.9	50	1	17	13	4.3	21.64	27.73	0.08	2.82	2.57	3.17	2	21048	0	1
Multi-port	37	27	9.7	4	100.3	19	5	17	23	6.5	36.67	27.12	0.12	3.97	3.55	4.6	3	21141	0	1
Multi-port	20	21.1	8.2	3	85.5	40	2	20	24	7.6	30.71	18.05	0.43	3.9	3.39	2.42	2	26215	0	1
Multi-port	46	32.9	7.6	1	86.4	15	4	24	21	4.6	28.25	36.31	0.22	4.22	3.48	3.36	2	12699	0	1
Multi-port	53	26.3	6.9	3	112.9	19	3	24	23	3.9	25.47	26.02	0.06	3.28	2.93	3.12	2	21828	0	1
Multi-port	39	27.2	5	4	108.1	35	4	18	17	5.5	15.68	27.56	0.31	4.01	3.3	1.45	2	20907	0	1
Multi-port	37	35.3	9.2	3	91	16	3	19	20	9.7	34.79	40.02	0.38	4.98	3.53	4.88	2	24382	1	1
Multi-port	28	26.5	5.3	1	104.5	49	3	17	20	4.7	19.24	26.36	0.15	4.36	4.4	1.31	2	18477	1	1
Multi-port	25	32.7	8.6	1	104.6	33	6	22	22	7	32.44	36.07	0.53	2.69	3.18	5.04	1	24826	0	0
Multi-port	38	24.6	10	1	96.9	17	4	15	22	5	39.45	23.44	0	3.63	2.79	1.46	3	17490	0	1
Multi-port	19	28.1	5.3	4	109.4	60	1	11	21	4.6	19.34	28.87	0.09	2.63	2.57	1.59	2	17563	0	1
Multi-port	30	29.2	8.6	2	101.4	85	4	26	19	4.3	32.21	30.56	0.53	3.35	4.52	4.37	3	19661	0	1
Multi-port	23	24.9	7.1	4	111.6	31	3	29	18	5	26.43	23.99	0.01	4.33	3.7	2.95	2	14608	1	1
Multi-port	25	27	5.1	3	101.6	42	2	19	22	7.7	18.57	27.19	0.41	2.51	4.52	0.28	1	17436	0	0
Multi-port	49	29.3	5.2	2	112.2	48	4	23	26	5.8	18.91	30.83	0.45	4.43	2.7	5.34	3	24669	0	1
Multi-port	53	32	5.1	4	102.6	15	4	21	18	6	18.39	35.02	0.28	3.66	2.79	2.02	1	27170	0	0
Multi-port	31	23.1	6.7	1	97.7	21	3	26	20	6.5	24.81	21.1	0.07	4.3	2.82	0.77	1	24688	0	0
Multi-port	33	28.1	5.3	4	113.5	15	6	23	22	8.3	19.23	28.9	0.08	4.17	4.35	2.21	2	17583	1	1
Multi-port	40	32.4	8.5	2	106.3	38	1	21	19	6.4	32.13	35.54	0.05	3.93	4.39	3.2	1	21015	0	0
Multi-port	50	27.4	10	3	97.4	22	5	14	22	3.3	40.6	27.77	0.05	4.26	4.98	2.57	1	19999	1	0
Multi-port	27	30.3	5.6	2	85.6	24	3	25	21	3.8	20.28	32.36	0.28	4.14	4.06	2.2	2	13732	1	1
Multi-port	42	31.4	8.7	1	102	25	4	19	18	3	32.73	33.95	0.37	3.22	3.22	2.82	2	20733	0	1
Multi-port	25	30.5	8.7	3	99.7	42	3	16	24	1.2	32.61	32.61	0.07	2.74	3	3.48	3	15739	1	1
Multi-port	35	32	8	1	111.4	3	3	20	24	7.2	29.99	34.92	0.24	4.91	4.5	1.78	2	14648	0	1
Multi-port	26	29	6	3	109.4	24	2	20	25	4.6	21.95	30.26	0.19	4.34	4.32	1.67	2	22894	0	1
Multi-port	24	27.9	7.3	2	110.6	20	3	25	26	5.9	27.28	28.52	0.41	4.03	3.04	0.19	3	16276	0	1
Multi-port	24	19.3	7.1	1	96	24	6	16	19	7	26.32	15.14	0.43	2.8	4.36	4.03	1	18879	0	0
Multi-port	27	29.1	8.3	4	111.2	52	5	19	20	4.6	31.38	30.44	0.37	3.88	4.67	5.89	2	15049	1	1
Multi-port	41	31.1	6.9	2	89.5	17	5	26	22	5.1	25.77	33.58	0.05	3.16	3.82	1.34	1	19803	0	0
Multi-port	40	31.5	9	1	93.5	14	5	26	23	5.8	33.86	34.21	0.13	4.75	4	1.73	2	21817	0	1
Multi-port	43	27.3	6.9	4	105	1	5	25	20	5.7	25.75	27.67	0.37	2.52	4.84	1.75	2	21864	0	1
Multi-port	50	36.3	9.1	4	114.3	14	5	27	20	4.2	34.32	41.68	0.32	3.09	4.88	4.26	1	14580	0	0
Multi-port	46	30.6	5.9	3	102.5	7	4	21	19	6.4	21.7	32.72	0.24	2.83	4.15	3.12	2	25352	0	1
Multi-port	27	29.9	5.6	2	100.8	34	3	19	26	6.1	20.44	31.76	0.07	3.32	2.68	3.81	2	26437	0	1
Multi-port	30	34.4	10	4	86.8	13	3	23	12	4.9	47.45	38.63	0.45	4.32	4.57	4.23	2	21266	0	1
Multi-port	28	26.7	6.9	4	114.1	32	2	25	21	3.6	25.5	26.69	0.35	4.98	3.7	3.44	1	20271	0	0
Multi-port	42	27.7	7.9	4	88.6	25	4	30	21	6.2	29.79	28.3	0.48	4.29	3.48	3.75	2	19901	0	1
Multi-port	43	38.7	8.5	1	87.7	3	5	14	18	7.4	31.82	45.38	0.31	3.76	3.25	1.31	2	20733	0	1
Multi-port	24	29.5	6.8	4	111.4	14	5	22	23	7.3	25.1	31.07	0.09	3.59	3.11	2.98	2	21282	0	1
Multi-port	42	35.8	8.3	3	100.3	42	4	23	14	6.6	31.1	40.8	0.19	4.87	3.55	2.14	2	20176	0	1
Multi-port	40	23.9	8.1	1	95.1	43	3	21	25	4.6	30.21	22.37	0.11	2.8	4.84	1.1	2	22563	0	1
Multi-port	43	28.7	7.2	1	111.8	61	7	15	15	4.6	26.71	29.86	0.32	2.69	3.16	1.3	2	17994	1	1
Multi-port	49	30.9	7.6	1	86	27	4	23	13	4.5	28.39	33.27	0.37	4.72	3.92	4.49	2	24758	0	1
Multi-port	37	30.6	7.4	4	92.1	2	5	18	19	4.7	27.8	32.8	0.3	3.56	3.01	1.11	1	19370	0	0
Multi-port	41	25.6	10	3	105.6	14	3	23	22	6.4	40.77	24.97	0.15	2.61	2.98	2.46	1	11439	1	0
Multi-port	26	29.5	6.4	4	91.8	34	4	24	19	5.7	23.55	31.12	0.08	4.12	4.3	4.55	1	19084	1	0
Multi-port	54	25.3	5.9	2	94.6	60	4	25	19	2.7	21.42	24.54	0.14	3.67	3.28	3.57	3	21608	0	1
Multi-port	40	32.2	7.6	4	90.2	29	5	15	22	2.7	28.23	35.28	0.12	4.04	2.85	4.06	2	25223	1	1
Multi-port	31	33.6	8	4	109	47	3	25	18	5.3	29.86	37.51	0.22	3.18	2.65	3.57	3	19822	0	1
Multi-port	23	20.9	8.2	3	89.4	40	5	18	21	5.5	30.62	17.65	0.3	2.89	4.83	2.85	1	10587	0	0
Multi-port	44	34.2	6.8	3	109.7	7	1	16	23	2	25.25	38.41	0.23	2.79	3.92	2.15	2	19567	0	1
Multi-port	18	24.7	5.9	4	94.9	24	3	26	27	4.2	21.62	23.55	0.26	3.77	2.79	0.99	3	14008	0	1
Multi-port	43	31.2	9.4	2	96.2	50	2	25	23	5.4	35.58	33.73	0.4	3.87	3.91	2.5	2	15038	0	1
Multi-port	34	32	7	4	103.9	42	5	20	27	7.4	25.9	34.96	0.33	2.85	3.85	6.17	2	14809	0	1
Multi-port	46	28.7	6.2	2	87.9	35	3	23	23	2.4	22.81	29.8	0.22	2.92	4.55	3.28	2	15854	0	1
Multi-port	43	27	7.1	2	85.7	35	3	18	21	3.5	26.58	27.13	0.32	4.4	4.26	1.98	1	24794	0	0
Multi-port	44	30.1	7.2	4	114.8	19	5	20	13	3.8	26.82	31.99	0.18	3.82	3.92	4.41	2	15705	0	1
Multi-port	38	31.2	9.2	3	102.5	5	5	20	17	5.6	34.66	33.63	0.32	4.65	4.3	3.81	2	17517	0	1
Multi-port	24	32.9	7.6	1	108.5	49	3	20	20	5.8	28.51	36.3	0.37	4.18	4.38	2.95	2	20395	1	1
Multi-port	43	21.5	8.6	1	111.8	3	4	23	24	4.9	32.52	18.69	0.5	2.53	3.45	2.73	2	23655	1	1
Multi-port	37	23.1	6.8	2	107.6	11	2	26	20	3	25	21.18	0.24	4.23	3.22	2.85	1	16466	0	0
Multi-port	23	35	7.8	2	114.4	38	3	19	23	4.4	29.29	39.58	0.14	4.73	3.83	2.96	1	15730	1	0
Multi-port	47	33.5	7	4	86.3	6	5	21	17	4.5	26.05	37.28	0.02	4.08	3.15	4.01	2	17150	1	1
Multi-port	48	31.1	7.6	4	112.1	18	5	27	20	5	28.57	33.61	0.23	2.77	4.58	3.26	1	14135	0	0
Multi-port	46	32.2	6.2	2	111	7	5	20	22	7.7	22.63	35.29	0.16	4.8	3.51	2.12	3	23792	0	1
Multi-port	34	33	5.5	3	108.3	38	3	11	20	4.4	20.14	36.5	0.1	4.19	2.68	4.33	1	9471	0	0
Multi-port	54	19.2	10	4	96.3	35	2	23	22	5.4	39.98	15.03	0.02	2.87	4.88	2.02	1	17108	0	0
Multi-port	37	33.7	8.4	3	86.3	34	2	17	19	4.3	31.6	37.66	0.49	4.36	3.04	5.05	2	12891	0	1
Multi-port	52	27.6	5.6	3	95.9	35	5	17	23	3.5	20.49	28.09	0.23	4.86	3.51	1.59	3	10510	0	1
Multi-port	42	30.4	6.6	1	93.2	37	3	26	21	6.2	24.33	32.38	0.08	3.55	4.06	4.2	3	19677	0	1
Multi-port	50	28.3	5.7	3	110.5	38	1	30	21	3.8	20.89	29.23	0.21	3.24	4.07	4.97	2	26646	0	1
Multi-port	19	32.8	10	1	95.9	25	3	17	14	9.3	41.19	36.23	0.06	3.15	3.32	4.92	3	27091	1	1
Multi-port	21	28.1	9.5	2	94.1	29	5	24	19	5.5	35.87	28.91	0.15	3.06	2.85	2.9	2	16946	1	1
Multi-port	27	31.5	7.1	1	107.8	40	4	20	16	5.4	26.41	34.11	0.12	3.91	4.79	4.12	2	16327	0	1
Multi-port	50	28	8.3	1	110.3	7	3	21	16	5.2	31.26	28.66	0.34	4.39	4	3.74	1	17059	1	0
Multi-port	22	25.2	6.9	3	98.7	19	2	25	19	8	25.51	24.44	0.15	4.17	4.37	2.9	1	22823	1	0
Multi-port	42	34.1	6.8	2	106.9	9	3	21	21	6.3	25.14	38.26	0.13	3.87	4.8	3.98	1	7718	0	0
Multi-port	25	32.3	6.3	1	88.1	45	4	18	22	5	23.27	35.45	0.69	4.53	3.82	3.23	2	20688	1	1
Multi-port	42	36.1	6.6	1	91.6	49	5	19	25	3.7	24.43	41.35	0.41	4.4	3.43	5.03	2	17672	0	1
Multi-port	38	29.7	10	3	113.6	41	2	23	23	3.8	37.91	31.39	0.2	2.55	2.66	2.81	3	16110	1	1
Multi-port	35	33.8	7.4	3	107.6	7	5	12	25	4.2	27.68	37.75	0.01	3.45	4.64	4.18	2	10283	0	1
Multi-port	48	37.1	7.7	1	109.6	35	4	25	19	7.1	28.72	42.85	0.43	2.63	3.78	2.91	1	18594	0	0
Multi-port	23	28.4	7.9	1	97.5	47	4	15	20	5.1	29.46	29.31	0.16	4.49	3.02	4.06	1	11931	1	0
Multi-port	24	24.4	9.3	4	102.8	30	2	21	25	4.2	35.39	23.06	0.36	4.81	3.44	1.21	3	19474	1	1
Multi-port	34	28.5	6.7	2	109	18	3	20	21	6.5	24.9	29.56	0.08	3.86	3.02	3.99	2	15413	0	1
Multi-port	45	28.6	6	3	111.7	9	3	25	15	7.3	22.04	29.72	0.09	4.63	3.65	2.48	1	19758	0	0
Multi-port	24	30	10	4	96.6	16	5	21	18	4.3	38.05	31.91	0.27	3.96	3.1	3.67	2	21673	0	1
Multi-port	37	36.1	6.8	1	87.7	39	5	21	25	4.7	25.35	41.27	0.2	4.17	2.8	1.75	2	17219	1	1
Multi-port	35	28.2	6.4	1	103.8	20	4	23	19	5.8	23.66	29.04	0.12	3.78	2.68	3.89	2	14824	0	1
Multi-port	46	30.9	5.6	3	107.4	31	5	18	22	5.3	20.58	33.24	0.12	4.41	4.23	7.59	1	16720	0	0
Multi-port	34	28.6	5.6	4	87.6	49	3	20	21	5.9	20.29	29.63	0.23	4.76	3.22	5.4	3	16463	0	1
Multi-port	50	29.5	6.6	2	94	37	5	25	19	7.8	24.56	31.12	0.27	4.55	2.87	4.55	2	12650	0	1
Multi-port	19	30.7	8.4	2	103.4	51	4	23	20	5.2	31.71	32.88	0.45	2.68	4.93	2.14	1	15940	0	0
Multi-port	19	34.6	9.2	3	107.6	23	3	16	23	4.9	34.66	38.97	0.08	2.51	3.53	3.56	2	18651	0	1
Multi-port	30	29.9	8.6	4	112.5	28	5	23	22	6	32.25	31.73	0.46	2.63	3.5	2.83	3	18525	0	1
Multi-port	41	32.2	7	3	99.3	37	5	16	26	5.3	25.82	35.28	0.03	4.67	4.12	0.07	2	21066	1	1
Multi-port	20	32.5	7.6	2	102	7	5	19	21	6.2	28.36	35.67	0.24	3.94	4.79	2.71	1	25508	0	0
Multi-port	35	33	6.4	1	107.1	41	3	25	18	5	23.77	36.49	0.26	3.28	3.04	2.59	1	21085	0	0
Multi-port	19	27.2	6.4	4	110.7	33	3	13	22	6	23.7	27.55	0.18	4.9	3.87	2.93	3	26358	1	1
Multi-port	54	35.7	8.8	1	112.3	32	5	14	24	3.1	33.31	40.76	0.28	3.98	4.3	2.27	2	16553	0	1
Multi-port	29	28	6	3	86.7	36	4	25	29	5.4	21.91	28.71	0.36	3.83	3.49	4.05	1	25780	0	0
Multi-port	30	29.1	10	3	100.1	25	5	18	20	4.6	39.73	30.37	0.16	3.46	2.74	5.97	2	22284	0	1
Multi-port	23	34.9	7.4	1	95.5	43	3	25	20	3.6	27.46	39.42	0.15	3.3	4.09	4.82	2	14042	1	1
Multi-port	55	34.5	7.8	4	110.4	38	5	20	24	4.7	29.29	38.76	0.11	4.52	2.51	4.07	3	21401	0	1
Multi-port	33	25.3	6.4	3	109.2	25	3	22	26	5.9	23.57	24.46	0.09	2.6	3.03	3.15	2	13830	1	1
Multi-port	52	26.1	6.6	4	88.5	45	4	24	19	5.5	24.55	25.76	0.04	3.41	4.2	3.18	2	23917	1	1
Multi-port	53	24.2	5.5	2	106.4	32	3	18	24	6.3	20.1	22.85	0.13	4.64	4.67	4.82	2	17052	0	1
Multi-port	44	30.2	7.2	1	92.1	39	1	20	19	6.7	26.9	32.09	0.24	4.24	4.5	5.01	3	18454	0	1
Multi-port	44	30.1	8.1	3	87.2	17	2	19	18	6.5	30.51	31.99	0.47	4.21	2.84	2.18	1	16407	0	0
Multi-port	52	30.9	8	4	113.1	54	4	31	23	4.9	29.95	33.18	0.34	3.37	3.47	4.5	2	15610	1	1
Multi-port	40	31.6	6.3	3	89.7	27	5	21	22	3.4	23.31	34.31	0.03	3.89	4.47	1.28	3	27403	0	1
Multi-port	20	27.1	6.3	2	104.4	42	2	22	23	4.9	23.27	27.39	0.07	2.84	4.23	1.27	2	24123	0	1
Multi-port	48	25.6	6.7	2	90.2	26	2	19	19	7	24.99	25.04	0.3	4.46	3.99	5.48	2	22661	0	1
Multi-port	19	33.4	9.7	3	85.6	23	6	20	28	5.2	36.98	37.16	0.16	4.72	2.81	3.13	2	19884	0	1
Multi-port	40	32.4	5.8	2	100.6	41	3	26	24	3	21.18	35.51	0.29	3.01	3.89	3.12	2	22944	0	1
Multi-port	20	23.6	7.2	3	87.6	0	4	19	20	6	26.93	21.95	0.28	4.43	3.62	4.55	2	22599	0	1
Multi-port	26	29.1	10	1	93.5	35	3	21	24	5.7	39.41	30.43	0.19	3.99	4.42	2.77	1	26947	0	0
Multi-port	47	26	7.3	4	97.6	34	3	22	17	4.8	27.39	25.62	0.33	4.89	2.57	1.79	2	23469	0	1
Multi-port	48	21.5	5.5	2	102.6	34	4	19	21	5.6	19.84	18.58	0.41	2.9	2.99	3.28	2	18592	0	1
Multi-port	47	30	6.5	1	109.2	39	4	28	26	7.3	24.01	31.9	0.39	3.81	4.7	0.49	1	18552	1	0
Multi-port	26	29.2	8.2	4	91.1	20	3	16	21	7.2	30.91	30.52	0.32	4.68	2.77	2.36	2	17383	1	1
Multi-port	53	29.1	6.9	2	98.8	15	3	28	24	4.7	25.75	30.42	0.1	4.67	4.92	2.83	3	17865	1	1
Multi-port	51	30.3	6.7	4	98.4	27	0	19	20	5.3	24.63	32.3	0.17	2.56	3.46	0.89	2	18452	0	1
Multi-port	39	32.9	7	1	107	51	6	26	13	3.2	25.94	36.29	0.28	4.94	4.65	3.35	1	25190	1	0
Multi-port	45	30.3	7.6	4	106.4	17	6	13	18	4.3	28.54	32.23	0.32	3.73	4.72	1.96	1	8795	1	0
Multi-port	46	27.1	9.9	3	109.9	37	3	24	22	8.2	37.59	27.3	0.49	3.47	3.72	4.75	3	16304	0	1
Multi-port	54	26.6	7.4	3	111.6	33	3	24	26	7.5	27.47	26.59	0.38	3.54	4.3	2.65	2	18931	0	1
Multi-port	50	29	9.1	4	113.6	7	5	16	19	5	34.48	30.21	0.12	2.73	3.72	1.42	2	13620	0	1
Multi-port	36	30.7	8.4	2	101.5	37	5	18	22	4.3	31.78	32.86	0.07	2.9	4.97	3.43	1	27019	0	0
Multi-port	29	25.4	7.3	4	100.7	27	5	21	18	3.4	27.32	24.76	0.31	3.51	2.66	2.99	2	18464	0	1
Multi-port	51	28.7	5.2	1	90.1	59	3	25	18	8.4	18.8	29.89	0.24	3.35	2.89	3.13	2	14388	1	1
