# Supplementary material for: Comparative analysis of the efficacy of single-port versus traditional multi-port laparoscopic surgery for ovarian cysts : a retrospective cohort study
Source: PeerJ. 2026 Mar 20;14:e20915. doi: 10.7717/peerj.20915 (PMC13007633; doi:10.7717/peerj.20915)
Supplement: Supplemental Information 2 [file peerj-14-20915-s002.xlsx]

## Sheet: Sheet1
patient_id	group	Lower extremity venous thrombosis	surgical_infection	intra_abdominal_bleeding	postoperative_fever
1	Single-port	0	0	0	0
2	Single-port	0	0	0	0
3	Single-port	0	0	0	0
4	Single-port	0	0	0	0
5	Single-port	0	0	0	0
6	Single-port	0	0	0	0
7	Single-port	0	0	0	0
8	Single-port	0	0	0	0
9	Single-port	0	0	0	0
10	Single-port	0	0	0	0
11	Single-port	0	0	0	0
12	Single-port	0	0	0	0
13	Single-port	0	0	0	0
14	Single-port	0	0	0	0
15	Single-port	0	1	0	0
16	Single-port	0	0	0	0
17	Single-port	0	0	0	0
18	Single-port	0	0	0	0
19	Single-port	0	0	0	0
20	Single-port	0	0	0	0
21	Single-port	0	0	0	0
22	Single-port	0	0	0	0
23	Single-port	0	0	0	0
24	Single-port	0	0	0	0
25	Single-port	0	0	0	0
26	Single-port	0	0	0	0
27	Single-port	0	0	0	0
28	Single-port	0	0	0	0
29	Single-port	0	0	0	0
30	Single-port	0	0	0	0
31	Single-port	0	0	0	0
32	Single-port	0	0	0	0
33	Single-port	0	0	0	0
34	Single-port	0	0	0	0
35	Single-port	0	0	0	0
36	Single-port	0	0	0	0
37	Single-port	0	0	0	0
38	Single-port	0	0	0	0
39	Single-port	0	0	0	0
40	Single-port	0	0	0	0
41	Single-port	0	0	0	0
42	Single-port	0	0	0	0
43	Single-port	0	0	0	0
44	Single-port	0	0	0	0
45	Single-port	0	0	0	0
46	Single-port	0	0	0	0
47	Single-port	0	0	0	0
48	Single-port	0	0	0	0
49	Single-port	0	0	0	0
50	Single-port	0	0	0	0
51	Single-port	0	0	0	0
52	Single-port	0	0	0	0
53	Single-port	0	0	0	0
54	Single-port	0	0	0	0
55	Single-port	0	0	0	0
56	Single-port	0	0	0	0
57	Single-port	0	0	0	0
58	Single-port	0	0	0	0
59	Single-port	0	0	0	0
60	Single-port	0	0	0	0
61	Single-port	0	0	0	0
62	Single-port	0	0	0	0
63	Single-port	0	0	0	0
64	Single-port	0	0	0	0
65	Single-port	0	0	0	0
66	Single-port	0	0	0	0
67	Single-port	0	0	0	0
68	Single-port	0	0	0	0
69	Single-port	0	0	0	0
70	Single-port	0	0	0	0
71	Single-port	0	0	0	0
72	Single-port	0	0	0	0
73	Single-port	0	0	0	0
74	Single-port	0	0	0	1
75	Single-port	0	0	0	0
76	Single-port	0	0	0	0
77	Single-port	0	0	0	0
78	Single-port	0	0	0	0
79	Single-port	0	0	0	0
80	Single-port	0	0	0	0
81	Single-port	0	0	0	0
82	Single-port	0	0	0	0
83	Single-port	0	0	0	0
84	Single-port	0	0	0	0
85	Single-port	0	0	0	0
86	Single-port	0	0	0	0
87	Single-port	0	0	0	0
88	Single-port	0	0	0	0
89	Single-port	0	0	0	0
90	Single-port	0	0	0	0
91	Single-port	0	0	0	0
92	Single-port	0	0	0	0
93	Single-port	0	0	0	0
94	Single-port	0	0	0	1
95	Single-port	0	0	0	0
96	Single-port	0	0	0	0
97	Single-port	0	0	0	0
98	Single-port	0	0	0	0
99	Single-port	0	0	0	0
100	Single-port	0	0	0	0
101	Single-port	0	0	0	0
102	Single-port	0	0	0	0
103	Single-port	0	0	0	0
104	Single-port	0	0	0	0
105	Single-port	0	0	0	0
106	Single-port	0	0	0	0
107	Single-port	0	0	0	0
108	Single-port	0	0	0	0
109	Single-port	0	0	0	0
110	Single-port	0	0	0	0
111	Single-port	0	0	0	0
112	Single-port	0	0	0	0
113	Single-port	0	0	0	0
114	Single-port	0	0	0	0
115	Single-port	0	0	1	0
116	Single-port	0	0	0	0
117	Single-port	0	0	0	0
118	Single-port	0	0	0	0
119	Single-port	0	0	0	1
120	Single-port	0	0	0	0
121	Single-port	0	0	0	0
122	Single-port	0	0	0	0
123	Single-port	0	0	0	0
124	Single-port	0	0	0	0
125	Single-port	0	0	0	0
126	Single-port	0	0	0	0
127	Single-port	1	0	0	0
128	Single-port	1	0	0	0
129	Single-port	0	0	0	0
130	Single-port	0	0	0	0
131	Multi-port	0	0	0	0
132	Multi-port	0	0	0	0
133	Multi-port	0	0	0	0
134	Multi-port	0	0	0	0
135	Multi-port	0	0	0	0
136	Multi-port	0	0	0	0
137	Multi-port	0	0	0	0
138	Multi-port	0	0	0	0
139	Multi-port	0	0	0	0
140	Multi-port	0	0	0	0
141	Multi-port	0	0	0	0
142	Multi-port	0	0	0	0
143	Multi-port	0	0	0	0
144	Multi-port	0	0	0	0
145	Multi-port	0	0	0	0
146	Multi-port	0	0	0	0
147	Multi-port	0	0	0	0
148	Multi-port	0	0	0	0
149	Multi-port	0	0	0	0
150	Multi-port	0	0	0	0
151	Multi-port	0	0	0	0
152	Multi-port	0	0	0	0
153	Multi-port	0	0	0	0
154	Multi-port	0	0	0	0
155	Multi-port	0	0	0	0
156	Multi-port	0	0	0	0
157	Multi-port	0	0	0	0
158	Multi-port	0	0	0	0
159	Multi-port	0	0	0	0
160	Multi-port	0	0	0	0
161	Multi-port	0	0	0	0
162	Multi-port	0	0	0	0
163	Multi-port	0	0	0	1
164	Multi-port	0	0	0	0
165	Multi-port	0	0	0	0
166	Multi-port	0	0	0	0
167	Multi-port	0	0	0	0
168	Multi-port	0	0	0	0
169	Multi-port	0	0	0	1
170	Multi-port	0	0	0	0
171	Multi-port	0	0	0	0
172	Multi-port	0	0	0	0
173	Multi-port	0	0	0	0
174	Multi-port	0	0	0	0
175	Multi-port	1	0	0	0
176	Multi-port	0	0	0	0
177	Multi-port	0	0	0	0
178	Multi-port	0	0	0	0
179	Multi-port	0	0	0	0
180	Multi-port	0	0	0	0
181	Multi-port	0	0	0	0
182	Multi-port	0	0	0	0
183	Multi-port	0	0	0	0
184	Multi-port	0	0	0	0
185	Multi-port	0	0	0	0
186	Multi-port	0	0	0	0
187	Multi-port	0	0	0	0
188	Multi-port	1	0	0	0
189	Multi-port	0	0	0	0
190	Multi-port	0	0	0	0
191	Multi-port	0	0	0	0
192	Multi-port	0	0	0	0
193	Multi-port	0	0	0	0
194	Multi-port	0	0	0	0
195	Multi-port	0	0	0	0
196	Multi-port	0	0	0	0
197	Multi-port	0	0	0	0
198	Multi-port	0	0	0	0
199	Multi-port	0	0	0	0
200	Multi-port	0	0	0	0
201	Multi-port	0	0	0	0
202	Multi-port	0	0	0	0
203	Multi-port	0	0	0	0
204	Multi-port	0	0	0	0
205	Multi-port	0	0	0	0
206	Multi-port	0	0	0	0
207	Multi-port	0	0	0	0
208	Multi-port	0	0	0	0
209	Multi-port	0	0	0	0
210	Multi-port	0	0	0	0
211	Multi-port	0	0	0	0
212	Multi-port	0	0	0	0
213	Multi-port	0	0	0	0
214	Multi-port	0	0	0	0
215	Multi-port	0	0	0	0
216	Multi-port	0	0	0	0
217	Multi-port	0	0	0	0
218	Multi-port	0	0	0	1
219	Multi-port	1	0	0	0
220	Multi-port	0	0	0	0
221	Multi-port	0	0	0	0
222	Multi-port	0	0	0	0
223	Multi-port	0	0	0	0
224	Multi-port	0	0	0	0
225	Multi-port	0	0	0	0
226	Multi-port	0	0	0	0
227	Multi-port	0	0	0	0
228	Multi-port	0	0	0	0
229	Multi-port	0	0	0	0
230	Multi-port	0	0	0	0
231	Multi-port	0	0	0	0
232	Multi-port	0	0	0	0
233	Multi-port	0	0	0	0
234	Multi-port	0	0	0	0
235	Multi-port	0	0	0	0
236	Multi-port	0	0	0	0
237	Multi-port	0	0	0	0
238	Multi-port	0	0	0	0
239	Multi-port	0	0	0	0
240	Multi-port	0	0	0	0
241	Multi-port	0	0	0	0
242	Multi-port	0	0	0	0
243	Multi-port	0	0	0	0
244	Multi-port	0	0	0	0
245	Multi-port	0	0	0	0
246	Multi-port	0	0	0	0
247	Multi-port	0	0	0	0
248	Multi-port	0	1	0	0
249	Multi-port	0	0	0	0
250	Multi-port	0	0	0	0
251	Multi-port	0	0	0	0
252	Multi-port	0	0	0	0
253	Multi-port	0	0	0	0
254	Multi-port	0	0	0	0
255	Multi-port	0	0	0	0
256	Multi-port	0	0	0	0
257	Multi-port	0	0	0	0
258	Multi-port	0	0	0	0
259	Multi-port	0	0	0	0
260	Multi-port	0	0	0	0
